# Supplementary material for: Development of 18F-Labeled Bispyridyl Tetrazines for In Vivo Pretargeted PET Imaging
Source: Pharmaceuticals (Basel). 2022 Feb 18;15(2):245. doi: 10.3390/ph15020245 (PMC8879724; doi:10.3390/ph15020245)
Supplement: Supplementary file 1 [file pharmaceuticals-15-00245-s001.zip]

Archive with 1 entries (1 files):
- pharmaceuticals-1560505-supplementary.pdf
